# Supplementary material for: Early-life adversity alters adult nucleus incertus neurons: implications for neuronal mechanisms of increased stress and compulsive behavior vulnerability
Source: Neuropsychopharmacology. 2025 Mar 21;50(9):1406–19. doi: 10.1038/s41386-025-02089-0 (PMC12259866; doi:10.1038/s41386-025-02089-0)
Supplement: Supplementary file 2 — Supplementary Table 9 [file 41386_2025_2089_MOESM2_ESM.xlsx]

## Sheet: Supp. Tab. 9
Supplementary Table 9. Spontaneous and miniature postsynaptic currents properties – t-test
Parameter	Mean/Median ± SD/iqr												t-test (p and t/U values with df)
	group												A vs. B	C vs. D	E vs. F	G vs. H	I vs. J	K vs. L
	A (16)	B (17)	C	D	E (8)	F(8)	G(6)	H (4)	I (6)	J (9)	K (8)	L (9)
sIPSC fq	1.56 ± 1.04 (15)	2.23 ± 1.20	-	-	2.55 ± 2.17	2.80 ± 1.35	0.83 ± 0.51	1.56 ± 1.12	0.27 ± 0.13	0.80 ± 0.55	0.61 ± 0.27 (7)	0.56 ± 0.35 (8)	t(30) = 1.67, p = 0.10, t-test	-	t(14) = 0.27, p = 0.79, t-test	t(8) = 1.43, p = 0.19, t-test	t(9.333) = 2.82, p = 0.0194, Welch	t(13) = 0.30, p = 0.77, t-test
sIPSC amplitude	18.66 ± 3.32	19.11 ± 2.36	-	-	18.39 ± 3.35	18.83 ± 1.79	16.56 ± 1.70	19.19 ± 3.82	15.36 ± 2.15	16.68 ± 1.97	17.36 ± 4.25	17.95 ± 2.91	t(31) = 0.45, p = 0.66, t-test	-	t(14) = 0.33, p = 0.75, t-test	t(8) = 1.51, p = 0.17, t-test	t(13) = 1.23, p = 0.24, t-test	t(15) = 0.34, p = 0.74, t-test
sIPSP 10-90 rise	1.90 ± 0.26	1.91 ± 0.24	-	-	1.87 ± 0.22	2.01 ± 0.29	2.01 ± 0.58	1.68 ± 0.35	1.80 ± 0.17	1.89 ± 0.23	1.76 ± 0.12	1.80 ± 0.35	t(31) = 0.17, p = 0.87, t-test	-	t(14) = 1.03, p = 0.32, t-test	U = 6, p = 0.23, M-W	t(13) = 0.83, p = 0.42, t-test	U = 34, p = 0.87, M-W
sIPSP half width	6.07 ± 1.38	6.40 ± 1.55	-	-	6.16 ± 1.42	6.69 ± 1.90	5.67 ± 1.80	4.75 ± 0.39	6.83 ± 1.63	6.91 ± 1.49	5.06 ± 1.25	5.36 ± 1.80	t(31) = 0.64, p = 0.53, t-test	-	t(14) = 0.63, p = 0.54, t-test	t(5,672) = 1.21, p = 0.28, Welch	t(13) = 0.10, p = 0.92, t-test	t(15) = 0.40, p = 0.70, t-test
sIPSP tau	5.22 ± 2.45	5.25 ± 2.30	-	-	5.96 ± 2.59	4.32 ± 1.29	4.95 ± 1.59	4.00 ± 0.96	6.85 ± 1.78	6.58 ± 2.06	4.15 ± 1.14	5.25 ± 2.36	U = 135, p = 0.99, t-test	-	U = 20, p = 0.23, M-W	t(8) = 1.06, p = 0.32, t-test	t(13) = 0.26, p = 0.80, t-test	t(15) = 1.20, p = 0.25, t-test
sEPSP fq	0.198 ± 0.52	0.22 ± 0.29	-	-	0.08 ± 0.20	0.30 ± 0.28	0.39 ± 0.31	0.72 ± 0.41	0.11 ± 0.11	0.15 ± 0.21	0.23 ± 0.45	0.39 ± 0.58	U = 106, p = 0.43, M-W	-	U = 15, p = 0.08, M-W	t(8) = 1.44, p = 0.19, t-test	U = 20, p = 0.46, M-W	U = 20, p = 0.13, M-W
sEPSP amplitude	16.33 ± 3.73	15.61 ± 3.04	-	-	15.58 ± 3.82	14.78 ± 2.66	13.30 ± 1.73	16.10 ± 2.68	13.66 ± 1.62	14.48 ± 1.61	13.96 ± 2.33	15.11 ± 2.90	t(31) = 0.61, p = 0.55, t-test	-	t(14) = 0.49, p = 0.63, t-test	t(8) = 2.03, p = 0.08, t-test	t(13) = 0.97, p = 0.35 t-test	U = 16.50, p = 0.06, M-W
sEPSP 10-90 rise	1.80 ± 0.48	1.68 ± 0.29	-	-	2.02 ± 0.26	1.85 ± 0.28	1.90 ± 0.29	1.67 ± 0.27	1.79 ± 0.25	1.69 ± 0.34	1.81 ± 0.15	1.76 ± 0.20	U = 79, p = 0.04, M-W	-	t(14) = 1.27, p = 0.22, t-test	t(8) = 1.22, p = 0.26, t-test	U = 26, p = 0.95, M-W	t(15) = 0.63, p = 0.54 t-test
sEPSP half width	4.13 ± 1.26	3.80 ± 0.63	-	-	4.05 ± 1.06	3.93 ± 1.14	3.53 ± 0.48	2.99 ± 0.46	4.42 ± 0.38	4.12 ± 0.82	3.81 ± 0.70	3.90 ± 1.16	U = 118, p = 0.53, M-W	-	U = 31, p = 0.94, M-W	t(8) = 1.79, p = 0.11, t-test	t(13) = 0.82, p = 0.43, t-test	t(15) = 0.19, p = 0.86, t-test
sEPSP tau	2.83 ± 1.46 (14)	2.85 ± 1.18 (16)	-	-	3.18 ± 1.77 (7)	3.92 ± 1.68	2.55 ± 0.87	2.06 ± 0.81	4.60 ± 1.81	2.59 ± 0.53 (8)	3.10 ± 0.85	2.41 ± 1.15 (8)	U = 106, p = 0.81, M-W	-	t(13) = 0.83, p = 0.42, t-test	t(78) = 0.89, p = 0.40, t-test	t(5.652) = 2.64, p = 0.0410, Welch	t(14) = 1.38, p = 0.19, t-test
	A (19)	B (22)	C (7)	D (9)	E (4)	F (8)	G (6)	H (8)	I (7)	J (5)	K	L
mIPSC fq	1.43 ± 2.44	1.43 ± 2.62	2.00 ± 1.22	2.32 ± 2.07	0.54 ± 1.02	1.66 ± 2.13	0.25 ± 0.39	0.39 ± 0.61	0.65 ± 0.31	0.97 ± 0.53	-	-	U = 172.5, p = 0.347, M-W	t(14) = 0.36, p = 0.72, t-test	U = 2, p = 0.0141, M-W	U = 15, p = 0.28, M-W	t(10) = 1.31, p = 0.22, t-test	-
mIPSC amplitude	14.95 ± 1.38 (18)	16.17 ± 3.32	15.56 ± 1.53	16.33 ± 4.12	14.34 ± 3.82	15.95 ± 1.60	12.72 ± 1.22	13.18 ± 1.66	15.39 ± 1.54	16.02 ± 1.97	-	-	U = 105, p = 0.44, M-W	U = 31.5, p > 0.99, M-W	U = 8, p = 0.21, M-W	t(12) = 0.58, p = 0.58, t-test	t(10) = 0.63, p = 0.54, t-test	-
mIPSP 10-90 rise	1.865 ± 0.28	1.755 ± 0.154	1.86 ± 0.09	1.71 ± 0.15	2.11 ± 0.43	1.79 ± 0.06	1.71 ± 0.25	1.83 ± 0.09	1.76 ± 0.07	1.81 ± 0.11	-	-	U = 100, p = 0.0037, M-W	U = 8.5, p = 0.0124, M-W	t(3.065) = 1.44, p = 0.24, Welch	t(6.075) = 1.04, p = 0.34, Welch	t(6.151) = 0.91, p = 0.40, Welch	-
mIPSP half width	6.37 ± 1.48	5.29 ± 0.74	6.14 ± 0.89	4.93 ± 0.74	7.13 ± 2.80	4.75 ± 2.06	5.65 ± 2.79	4.75 ± 2.06	6.17 ± 1.18	5.78 ± 0.97	-	-	t(25.6) = 2.90, p = 0.008, Welch	t(14) = 2.97, p = 0.0101, t-test	t(3.096) = 1.08, p = 0.36, Welch	U = 18, p = 0.49, M-W	t(10) = 0.61, p = 0.56, t-test	-
mIPSP tau	5.93 ± 1.65	5.05 ± 1.09	5.59 ± 1.44	4.57 ± 1.13	7.07 ± 2.62	5.25 ± 0.78	5.49 ± 2.49	4.81 ± 2.30	5.25 ± 1.41	5.05 ± 1.74	-	-	t(39) = 2.03, p = 0.0487, t-test	t(14) = 1.59, p = 0.13, t-test	t(3.269) = 1.36, p = 0.26, Welch	t(12) = 0.53, p = 0.60, t-test	t(10) = 0.22, p = 0.83, t-test	-
mEPSP fq	0.13 ± 0.08 (18)	0.22 ± 0.12	0.13 ± 0.07	0.20 ± 0.11	0.17 ± 0.13	0.18 ± 0.09	0.20 ± 0.15	0.30 ± 0.28	0.24 ± 0.09	0.29 ± 0.72	-	-	t(38) = 2.77, p = 0.009, t-test	t(14) = 1.48, p = 0.16, t-test	t(10) = 0.13, p = 0.90, t-test	t(12) = 0.76, p = 0.46, t-test	U = 14, p = 0.65, M-W	-
mEPSP amplitude	12.67 ± 4.27	13.81 ± 1.91	13.22 ± 2.74	13.67 ± 2.27	15.76 ± 2.83	13.66 ± 1.37	12.79 ± 2.11	12.61 ± 1.66	14.43 ± 1.37	13.89 ± 2.61	-	-	U = 185, p = 0.54, M-W	t(14) = 0.36, p = 0.72, t-test	t(10) = 0.24, p = 0.11, t-test	t(12) = 0.18, p = 0.86, t-test	t(10) = 0.47, p = 0.66, t-test	-
mEPSP 10-90 rise	1.88 ± 0.41	1.67 ± 0.18	2.01 ± 0.28	1.65 ± 0.10	1.73 ± 0.93	1.67 ± 0.13	1.80 ± 0.27	1.79 ± 0.13	1.72 ± 0.10	1.65 ± 0.11	-	-	U = 88.5, p = 0.001, M-W	t(7.118) = 3.30, p = 0.0128, Welch	U = 10, p = 0.37, M-W	t(12) = 0.13, p = 0.90, t-test	t(10) = 1.23, p = 0.25, t-test	-
mEPSP half width	3.85 ± 1.70	3.33 ± 0.66	4.27 ± 0.82	3.33 ± 0.45	4.33 ± 1.55	3.55 ± 0.51	3.45 ± 0.37	3.34 ± 0.40	3.95 ± 0.61	3.43 ± 0.60	-	-	U = 90.5, p = 0.0015, M-W	t(14) = 2.94, p = 0.0107, t-test	t(3.337) = 0.98, p = 0.39, Welch	t(12) = 0.54, p = 0.60, t-test	t(10) = 1.46, p = 0.18, t-test	-
mEPSP tau	3.09 ± 3.36 (18)	2.21 ± 1.22 (20)	2.62 ± 1.15	2.00 ± 0.64 (8)	4.38 ± 3.30	3.05 ± 1.15 (7)	2.58 ± 1.21	1.99 ± 0.39	2.82 ± 0.84	2.20 ± 0.50	-	-	U = 92, p = 0.009, M-W	U = 6, p = 0.0093, M-W	t(3.491) = 0.78, p = 0.49, Welch	t(5.781) = 1.15, p = 0.29, Welch	t(10) = 1.47, p = 0.17, t-test	-
The symbol (-) indicates no analysis
